# Supplementary material for: Effects of Graphene Oxide on Endophytic Bacteria Population Characteristics in Plants from Soils Contaminated by Polycyclic Aromatic Hydrocarbons
Source: Molecules. 2024 May 16;29(10):2342. doi: 10.3390/molecules29102342 (PMC11123924; doi:10.3390/molecules29102342)
Supplement: Supplementary file 1 [file molecules-29-02342-s001.zip]

Archive with 1 entries (1 files):
- molecules-3000406-supplementary.pdf
